# Supplementary material for: Evaluating the Efficacy of a Peripheral Nerve Simulator-Guided Brachial Plexus Block in Rabbits Undergoing Orthopaedic Surgery Compared to Systemic Analgesia
Source: Vet Sci. 2024 May 13;11(5):213. doi: 10.3390/vetsci11050213 (PMC11125770; doi:10.3390/vetsci11050213)
Supplement: Supplementary file 1 [file vetsci-11-00213-s001.zip]

Archive with 1 entries (1 files):
- vetsci-2912727-supplementary.pdf
